# Supplementary material for: Dynamic Lactate Measurements Serve as an Effective Marker to Predict Short-Term Postoperative Outcomes in Patients Who Undergo Surgery for Acute Type A Aortic Dissection
Source: Rev Cardiovasc Med. 2026 Jul 15;27(7):52906. doi: 10.31083/RCM52906 (PMC13419945; doi:10.31083/RCM52906)
Supplement: Supplementary file 1 [file 2153-8174-27-7-52906-s1.zip]

Archive with 1 entries (1 files):
- 2153-8174-27-7-52906-s1.docx
